# Supplementary material for: Comparing COVID-19 Vaccination Outcomes with Parental Values, Beliefs, Attitudes, and Hesitancy Status, 2021–2022
Source: Vaccines (Basel). 2022 Sep 28;10(10):1632. doi: 10.3390/vaccines10101632 (PMC9611997; doi:10.3390/vaccines10101632)
Supplement: Supplementary file 1 [file vaccines-10-01632-s001.zip]

Archive with 1 entries (1 files):
- vaccines-1920962-supplementary.pdf
